# Supplementary material for: Structure and Polymorphism of the Major Histocompatibility Complex Class II Region in the Japanese Crested Ibis, Nipponia nippon
Source: PLoS One. 2014 Sep 23;9(9):e108506. doi: 10.1371/journal.pone.0108506 (PMC4172706; doi:10.1371/journal.pone.0108506)
Supplement: Table S1 — List of primers used for polymerase chain reaction analysis. (XLS) [file pone.0108506.s003.xls]

## Sheet: Sheet1
Table S1.List of primers used for PCR
Primer name	Sequence 5'-3'	Annealing temperature (ºC)	Product size (bp)	Usage	Reference
BRMHC05	CGTRCTGGTGGCACTGGTGGYGCT	68	1057	cloning	Miller & Lambert (2004) [24]
AIEx3R	CACCAGCASCTGGTASGTCCAGTC				Alcaide et al. (2007) [25]
2F_pen1	AACGGCACCGAGCGGGTGAGGT	68	279	amplification of exon 2, screening, probe	Tsuda et al. (2001) [26]
intron2-01R	GGGCTTGGCTTGTGCCCATCC
IIAex3-F	TCACCCCAGTGCTTCAGGAG	58	238	probe
IIAex3-R	ACCCCAACGTCCTGACCTGC
IIBex3-F	TCGCTCTCCCCCAGTTCAGC	58	307	probe
IIBex3-R	CAGGGCCTTACCCCAGTCCT
DAA-F1	CCATGCAGACCCTGGGACCTTGA	58		specific amplification for DAB1 locus
DAB*01-R1	GGAGGGATCCCCAAGCACGGAAC		2999	specific amplification for DAB1*01 allele
DAB*02,03-R1	ACAACCAGGACCGGAGGTTACCG		3109	specific amplification for DAB1*02, 03 alleles
16-D8Rev_S1	CCTAATAAACACGCGTCAAG	52	436	genome walking
16-D8Rev_A1	TGGGTTTGACTCCGTTTC
16-D8Uni_S1	GTGCTCTTTCCCAGCATTCC	58	432	genome walking
16-D8Uni_A1	GTCAGGCTGGACCAGACTAC
1-C1BRD2_S1	GAGTGCAGCGACTTGAGGA	58	355	genome walking
1-C1BRD2_A1	CAGATGCCACCAGAAGAGCA
