# Supplementary material for: Structure and Polymorphism of the Major Histocompatibility Complex Class II Region in the Japanese Crested Ibis, Nipponia nippon
Source: PLoS One. 2014 Sep 23;9(9):e108506. doi: 10.1371/journal.pone.0108506 (PMC4172706; doi:10.1371/journal.pone.0108506)
Supplement: Table S2 — Polymorphism of MHC-IIB exon 2 in two founders and 20 progeny of Japanese Crested Ibis. (XLS) [file pone.0108506.s004.xls]

## Sheet: Sheet1
Table S2. Polymorphism of MHC-IIB exon 2 in two founders and 20 progeny of the Japanese Crested Ibis
ID of individual	Detected exon2 sequences
51, 55, 61, 75	type II, IV
67, 81, 130, 116, founder E	type I, III, IV
69, 113, 118,131, 133	type I, III
83, 99, 102, 121	type I, II, III
119, 122, founder D	type II
143	type I, II, IV
