# Supplementary material for: Structure and Polymorphism of the Major Histocompatibility Complex Class II Region in the Japanese Crested Ibis, Nipponia nippon
Source: PLoS One. 2014 Sep 23;9(9):e108506. doi: 10.1371/journal.pone.0108506 (PMC4172706; doi:10.1371/journal.pone.0108506)
Supplement: Table S3 — Bird species used in phylogenetic analysis. (XLSX) [file pone.0108506.s005.xlsx]

## Sheet: 解析使用サンプル 
Table S3 Bird species used in phylogenetic analysis
Order/Family	Species	Accession Number	Gene Nomenclature	Reference
Pelecaniformes/Threskiornithidae	Nipponia Nippon	AB872442-AB872444	Nini-DAB1*01–*03, DAB2*03, DAB3*02-*03
Pelecaniformes/Ardeidae	Ardea cinerea	HM991018, HM991041	Arci-DAB1, -DAB2	Li et al. (2011) [27]
	Egretta garzetta	HM991035, HM991056	Egga-DAB1, -DAB2
	Egretta eulophotes	HM991028, HM991052	Egeu-DAB1, -DAB2
	Egretta sacra	HM991037, HM991058	Aral-DAB1, -DAB2
	Bubulcus ibis	HM991033, HM991054	Buib-DAB1, -DAB2
	Ardeola bacchus	HM991020, HM991044	Arba-DAB1, -DAB2
	Ardea alba	HM991022, HM991046	Aral-DAB1, -DAB2
	Nycticorax nycticorax	HM991039, HM991060	Nyny-DAB1, -DAB2
	Gorsachius magnificus	HM991024, HM991048	Goma-DAB1, -DAB2
	Ixobrychus flavicollis	HM991026, HM991050	Ixfl-DAB1, -DAB2
Galliformes	Gallus gallus	AL023516	B-LB1	Kaufman et al. (1999) [7]
	Coturnix japonica	AB265805	CojaII-14	Shiina et al. (2004)*
Anseriformes	Anas platyrhynchos	AF390589	—	Chan SWS, et al. (unpublished)
	Cairina moschata	DQ490138	—	Mannes NK and Schulz U (unpublished)
Sphenisciformes	Eudyptula minor	AB302187	—	Tsuda et al. (2001) [26]
	Spheniscus magellanicus	AB325529	—	Kikkawa et al. (2009) **
Accipitriformes	Accipiter gentilis	EF370953	Acge-DRB	Alcaide et al. (2007) [25]
	Aegypius monachus	EF370954	Aemo-DRB
Strigiformes	Aegolius funereus	EF641252, EF641253	Aefu-DAB1, -DAB2	Burri et al. (2008) [5]
	Asio flammeus	EF641250, EF641251	Asfl-DAB1, -DAB2
Falconiformes	Falco biarmicus	EF370989	Fabi-DRB	Alcaide et al. (2007) [25]
	Falco femoralis	EF370988	Fafe-DRB
Passeriformes	Agelaius phoeniceus	AF030997	Agph-DAB1	Edwards et al. (1998) ***
	Aphelocoma coerulescens	U23958	—	Edwards et al. (1995) ****
* Shiina T, Shimizu S, Hosomichi K, Kohara S, Watanabe S, et al. (2004) Comparative genomic analysis of two avian (quail and chicken) MHC regions. J Immunol 172: 6751-6763.
** Kikkawa EF, Tsuda TT, Sumiyama D, Naruse TK, Fukuda M, et al. (2009) Trans-species polymorphism of the Mhc class II DRB-like gene in banded penguins (genus Spheniscus). Immunogenetics 61: 341-352.
*** Edwards SV, Gasper J, March M (1998) Genomics and polymorphism of Agph-DAB1, an Mhc class II B gene in red-winged blackbirds (Agelaius phoeniceus). Mol Biol Evol 15: 236-250.
**** Edwards SV, Wakeland EK, Potts WK (1995) Contrasting histories of avian and mammalian Mhc genes revealed by class II B sequences from songbirds. Proc Natl Acad Sci U S A 92: 12200-12204.
